# Supplementary material for: Five-year longitudinal surveillance reveals the continual circulation of both alpha- and beta-coronaviruses in Plateau and Gansu pikas (Ochotona spp.) at Qinghai Lake, China1
Source: Emerg Microbes Infect. 2024 Aug 13;13(1):2392693. doi: 10.1080/22221751.2024.2392693 (PMC11346322; doi:10.1080/22221751.2024.2392693)
Supplement: Figures.zip [file TEMI_A_2392693_SM1611.zip]

Archive with 9 entries (9 files):
- Fig 1_sampling.tif
- Fig 2_genome and recombination.tif
- Fig 3_tree_4.tif
- Fig 4_qPCR_TEM.tif
- Fig 5_SPR.tif
- Fig S1_tree_partial_RdRp.tif
- Fig S2_Genome comparison_A.tif
- Fig S3_spike alignment.tif
- Fig S4_tree_spike_aa.tif
