# Supplementary material for: Five-year longitudinal surveillance reveals the continual circulation of both alpha- and beta-coronaviruses in Plateau and Gansu pikas (Ochotona spp.) at Qinghai Lake, China1
Source: Emerg Microbes Infect. 2024 Aug 13;13(1):2392693. doi: 10.1080/22221751.2024.2392693 (PMC11346322; doi:10.1080/22221751.2024.2392693)
Supplement: Supplementary tables.xlsx [file TEMI_A_2392693_SM1609.xlsx]

## Sheet: Table S1
Table S1. Primers used for viral detection or genomic sequence amplification in this study.
Target	Primer	Seq (5'→3')	Amplicon
CoV detection
	CoV-OF	ATGGGTTGGGAYTAYCCTAARTG	626
	CoV-OR	TGTTGAGAACARAATTCATG
	CoV-F	GGTTGGGAYTAYCCTAARTGTGA	440
	CoV-R	CCATCATCACTYAAWATCATCAT
Whole genome amplification
	nqCoV-F1	GCTACCCAGCATACARCTTTCG	1423
	nqCoV-R1	TCTTGGCCATACATTTTGAAGG
	nqCoV-F2	GGACTTGCAGATTGTAATCCAA	1523
	nqCoV-R2	GRCGTACAAGCATATTAAATTCC
	nqCoV-F3	GAAGTTGTGTTTCGTGTACCTT	1475
	nqCoV-R3	AAGACTTACCAATCAACTGAGC
	nqCoV-F4	GCTGCATGTGCTGTTTCTAATA	1482
	nqCoV-R4	GCCAACACAAGRTTTACAAACTG
	nqCoV-F5	CAGAGTTGCAATAAGTGGGAAA	1506
	nqCoV-R5	ACCATAATACAGTACTCCAACA
	nqCoV-F6	GTATGGTATTCCAACTCTCAAAG	1481
	nqCoV-R6	CGGTCGACTTCAAAAACACTAA
	nqCoV-F7	GTTTGTTGTTGTTTTTGATGGTGA	1468
	nqCoV-R7	ATATCACGACCACAATATGTGC
	nqCoV-F8	AAAAGAAGGGTTGTTACGCATT	1473
	nqCoV-R8	TATCCTCCATGGGTAACTGTAC
	nqCoV-F9	TTCTTTGTGGATCTTGTGGTTC	1496
	nqCoV-R9	GCRACGCTTAAATCTGAAGTAG
	nqCoV-F10	TTCTTGGGATGCTTTTCTTCTT	1494
	nqCoV-R10	ATAAACAAACAGAAGCACCTCC
	nqCoV-F11	TTCATCCATTTTGTCGTTGTGT	1499
	nqCoV-R11	GATCTGCAGCATACGTTAACAA
	nqCoV-F12	AATACATGTTTTGGGCCTCTTG	1473
	nqCoV-R12	CAAAATTCATGAGGGCCCTTAT
	nqCoV-F13	TAAGTGATGATGGTGTTGTGTG	1456
	nqCoV-R13	CATGACTAGCCGCAGTATAAAC
	nqCoV-F14	TATGCGTGCGTTTATAGTGTTC	1503
	nqCoV-R14	AAATGCTTAAACTGCTCTCCTG
	nqCoV-F15	AAGCTGTAAAGCATGTTAGAGC	1532
	nqCoV-R15	TGATGTCTAATTGTTCGCTTGG
	nqCoV-F16	CTCAGATGCARGGATTAGAGA	1521
	nqCoV-R16	AGRAAGAAACCTCCCTTAGAAC
	nqCoV-F17	CGTCTGGAACCATCTTAGTTGA	1483
	nqCoV-R17	ACAAGACTAATATGTAAAGCCTGT
	nqCoV-F18	GTTATTAATTTGGTTTTTCCTTGAAG	1500
	nqCoV-R18	AGGTGGTTTATGACTTAATGCC
	nqCoV-F19	TGCCCGTTTTATGTAATGTTGA	1467
	nqCoV-R19	AGAAATTGCAATGCTAGTGCTA
	nqCoV-F20	CCCATGCTATTACGGTTCAATT	1500
	nqCoV-R20	ACAAACCAGGTGCTGTTAAAAT
	nqCoV-F21	GGTTAAACAGTCTGCTGCATTA	1491
	nqCoV-R21	GTTTAGATACTCAAAAATGAGACC
	nqCoV-F22	AGTCCTCCTACTGTAATGTCTG	1487
	nqCoV-R22	TGAATTAAGCCTCATGAAGACC
	nqCoV-F23	ATTCTTTTGGTCAGTGTCCAAC	1500
	nqCoV-R23	AGAAATTGAATTGCCTGTTCGG
	nqCoV-F24	ACGTTAGTTTTGTCCCCTACTA	1522
	nqCoV-R24	AGCTATATCTCCAGGATTTGCT
	nqCoV-F25	CTCTTGTCTGTCAATTTCCGTC	1111
	nqCoV-R25	TGATTCCTCCAATTGGCTATAAT
CoV quantification by real-time PCR
	aCoV1-qF1	ATGGTGGCTTCTATTTTAAACCTGGTG	174
	aCoV1-P1	FAM-GTGACGCTAGTACCGCTTATGCTAAT-BHQ1
	aCoV1-qR1	AAATCGCACGTTGCAAATCTTTAACAG
	bCoV1-qF1	CAATGTCAGATAGGTTTTACCGTCTGG	204
	bCoV1-P1	FAM-ACTACTGCATTCGCTAACTCCGTG-BHQ1
	bCoV1-qR1	TAAAATCTGTGGGACAGCTAAGCAATG
	bCoV2-qF1	TAGGTTTTACCGTCTGGCAAATGAATG	224
	bCoV2-P1	FAM-ACTACTGCATTCGCTAACTCCGTG-BHQ1
	bCoV2-qR1	TTAATAACATCTGTGGGACAGCTAAGC

## Sheet: Table S2
Table S2. Pairwise identities (%) calculated based on the 400-bp RdRp sequences of the 35 newly identified CoVs and representives from the genera Alphacoronavirus and Betacoronavirus.
Subgenus	Unclassified																															Embecovirus											Merbecovirus			Hibecovirus	Sarbecovirus
CoVs	Pika betacoronavirus OCu-NQ09/Qinghai/2022	Pika betacoronavirus OCu-NQ12/Qinghai/2022	Pika betacoronavirus OCu-NQ01/Qinghai/2022	Pika betacoronavirus OCu-NQ02/Qinghai/2022	Pika betacoronavirus OCu-NQ15/Qinghai/2022	Pika betacoronavirus OCu-NQ05/Qinghai/2022	Pika betacoronavirus OCu-NQ07/Qinghai/2022	Pika betacoronavirus OCu-NQ08/Qinghai/2022	Pika betacoronavirus OCu-NQ10/Qinghai/2022	Pika betacoronavirus OCu-NQ06/Qinghai/2022	Pika betacoronavirus OCa-NQ17/Qinghai/2022	Pika betacoronavirus OCu-NQ16/Qinghai/2022	Pika betacoronavirus OCu-NQ32/Qinghai/2022	Pika betacoronavirus OCu-NQ41/Qinghai/2022	Pika betacoronavirus OCu-NQ43/Qinghai/2022	Pika betacoronavirus OCu-NQ54/Qinghai/2022	Pika betacoronavirus OCu-NRSD01/Qinghai/2023	Pika betacoronavirus OCu-NRSD02/Qinghai/2023	Pika betacoronavirus OCu-HDT04/Qinghai/2023	Pika betacoronavirus OCu-NRS029/Qinghai/2023	Pika betacoronavirus OCu-NRS030/Qinghai/2023	Pika betacoronavirus OCu-NRS031/Qinghai/2023	Pika betacoronavirus OCu-NRS032/Qinghai/2023	Pika betacoronavirus OCu-HDT001/Qinghai/2023	Pika betacoronavirus OCu-HDT008/Qinghai/2023	Pika betacoronavirus OCu-HDT010/Qinghai/2023	Pika betacoronavirus OCu-A08/Qinghai/2021	Pika betacoronavirus OCu-A07/Qinghai/2021	Pika betacoronavirus OCu-QH726/Qinghai/2019	Pika coronavirus SC/C3-17.18/2021	Pika coronavirus SC/C6-241.18/2021	Betacoronavirus HKU24 R05005I	Murine hepatitis virus A59	Human coronavirus HKU1	Bovine coronavirus DTA28-rectum/2021	Equine coronavirus ECoV 2020/7881	Dromedary camel coronavirus HKU23 368F	Canine respiratory coronavirus BJ232	Porcine hemagglutinating encephalomyelitis virus VW572	Human coronavirus OC43 ATCC VR-759	Rabbit coronavirus HKU14 8	Rodent coronavirus RtMm-CoV-1/IM2014	Middle East respiratory syndrome-related coronavirus EMC/2012	Pipistrellus bat coronavirus HKU5	Tylonycteris bat coronavirus HKU4	Bat Hp-betacoronavirus/Zhejiang2013	Betacoronavirus sp. RsYN04 bat/Yunnan/RsYN04/2020	Severe acute respiratory syndrome coronavirus 2 Wuhan-Hu-1	Pangolin coronavirus PCoV GX-P2V
Pika betacoronavirus OCu-NQ09/Qinghai/2022		100#	100	100	100	100	100	100	100	100	99.7	99.7	99.5	99.5	99.5	99.5	99.7	99.7	99.7	99.7	99.7	99.7	99.7	99.7	99.7	99.7	98.2	98.2	98.2	97.2	97.2	71.8	70.8	71.1	69.8	69.8	70.3	70.6	70.1	70.8	72.1	71.8	64	63.5	67.3	64.5	60.2	59.9	60.9
Pika betacoronavirus OCu-NQ12/Qinghai/2022	100		100	100	100	100	100	100	100	100	99.7	99.7	99.5	99.5	99.5	99.5	99.7	99.7	99.7	99.7	99.7	99.7	99.7	99.7	99.7	99.7	98.2	98.2	98.2	97.2	97.2	71.8	70.8	71.1	69.8	69.8	70.3	70.6	70.1	70.8	72.1	71.8	64	63.5	67.3	64.5	60.2	59.9	60.9
Pika betacoronavirus OCu-NQ01/Qinghai/2022	100	100		100	100	100	100	100	100	100	99.7	99.7	99.5	99.5	99.5	99.5	99.7	99.7	99.7	99.7	99.7	99.7	99.7	99.7	99.7	99.7	98.2	98.2	98.2	97.2	97.2	71.8	70.8	71.1	69.8	69.8	70.3	70.6	70.1	70.8	72.1	71.8	64	63.5	67.3	64.5	60.2	59.9	60.9
Pika betacoronavirus OCu-NQ02/Qinghai/2022	100	100	100		100	100	100	100	100	100	99.7	99.7	99.5	99.5	99.5	99.5	99.7	99.7	99.7	99.7	99.7	99.7	99.7	99.7	99.7	99.7	98.2	98.2	98.2	97.2	97.2	71.8	70.8	71.1	69.8	69.8	70.3	70.6	70.1	70.8	72.1	71.8	64	63.5	67.3	64.5	60.2	59.9	60.9
Pika betacoronavirus OCu-NQ15/Qinghai/2022	100	100	100	100		100	100	100	100	100	99.7	99.7	99.5	99.5	99.5	99.5	99.7	99.7	99.7	99.7	99.7	99.7	99.7	99.7	99.7	99.7	98.2	98.2	98.2	97.2	97.2	71.8	70.8	71.1	69.8	69.8	70.3	70.6	70.1	70.8	72.1	71.8	64	63.5	67.3	64.5	60.2	59.9	60.9
Pika betacoronavirus OCu-NQ05/Qinghai/2022	100	100	100	100	100		100	100	100	100	99.7	99.7	99.5	99.5	99.5	99.5	99.7	99.7	99.7	99.7	99.7	99.7	99.7	99.7	99.7	99.7	98.2	98.2	98.2	97.2	97.2	71.8	70.8	71.1	69.8	69.8	70.3	70.6	70.1	70.8	72.1	71.8	64	63.5	67.3	64.5	60.2	59.9	60.9
Pika betacoronavirus OCu-NQ07/Qinghai/2022	100	100	100	100	100	100		100	100	100	99.7	99.7	99.5	99.5	99.5	99.5	99.7	99.7	99.7	99.7	99.7	99.7	99.7	99.7	99.7	99.7	98.2	98.2	98.2	97.2	97.2	71.8	70.8	71.1	69.8	69.8	70.3	70.6	70.1	70.8	72.1	71.8	64	63.5	67.3	64.5	60.2	59.9	60.9
Pika betacoronavirus OCu-NQ08/Qinghai/2022	100	100	100	100	100	100	100		100	100	99.7	99.7	99.5	99.5	99.5	99.5	99.7	99.7	99.7	99.7	99.7	99.7	99.7	99.7	99.7	99.7	98.2	98.2	98.2	97.2	97.2	71.8	70.8	71.1	69.8	69.8	70.3	70.6	70.1	70.8	72.1	71.8	64	63.5	67.3	64.5	60.2	59.9	60.9
Pika betacoronavirus OCu-NQ10/Qinghai/2022	100	100	100	100	100	100	100	100		100	99.7	99.7	99.5	99.5	99.5	99.5	99.7	99.7	99.7	99.7	99.7	99.7	99.7	99.7	99.7	99.7	98.2	98.2	98.2	97.2	97.2	71.8	70.8	71.1	69.8	69.8	70.3	70.6	70.1	70.8	72.1	71.8	64	63.5	67.3	64.5	60.2	59.9	60.9
Pika betacoronavirus OCu-NQ06/Qinghai/2022	100	100	100	100	100	100	100	100	100		99.7	99.7	99.5	99.5	99.5	99.5	99.7	99.7	99.7	99.7	99.7	99.7	99.7	99.7	99.7	99.7	98.2	98.2	98.2	97.2	97.2	71.8	70.8	71.1	69.8	69.8	70.3	70.6	70.1	70.8	72.1	71.8	64	63.5	67.3	64.5	60.2	59.9	60.9
Pika betacoronavirus OCa-NQ17/Qinghai/2022	99.7	99.7	99.7	99.7	99.7	99.7	99.7	99.7	99.7	99.7		100	99.2	99.2	99.2	99.2	99.5	99.5	99.5	99.5	99.5	99.5	99.5	99.5	99.5	99.5	98	98	98	97	97	71.6	70.6	70.8	69.5	69.5	70.1	70.3	69.8	70.6	71.8	71.6	63.7	63.2	67	64.2	59.9	59.6	60.7
Pika betacoronavirus OCu-NQ16/Qinghai/2022	99.7	99.7	99.7	99.7	99.7	99.7	99.7	99.7	99.7	99.7	100		99.2	99.2	99.2	99.2	99.5	99.5	99.5	99.5	99.5	99.5	99.5	99.5	99.5	99.5	98	98	98	97	97	71.6	70.6	70.8	69.5	69.5	70.1	70.3	69.8	70.6	71.8	71.6	63.7	63.2	67	64.2	59.9	59.6	60.7
Pika betacoronavirus OCu-NQ32/Qinghai/2022	99.5	99.5	99.5	99.5	99.5	99.5	99.5	99.5	99.5	99.5	99.2	99.2		100	100	100	99.7	99.7	99.7	99.7	99.7	99.7	99.7	99.7	99.7	99.7	98.2	98.2	98.2	97.7	97.7	72.3	70.6	71.3	69.3	69.3	69.8	70.1	69.5	70.3	72.3	72.1	64.2	63.2	67.5	64.2	60.2	59.9	60.9
Pika betacoronavirus OCu-NQ41/Qinghai/2022	99.5	99.5	99.5	99.5	99.5	99.5	99.5	99.5	99.5	99.5	99.2	99.2	100		100	100	99.7	99.7	99.7	99.7	99.7	99.7	99.7	99.7	99.7	99.7	98.2	98.2	98.2	97.7	97.7	72.3	70.6	71.3	69.3	69.3	69.8	70.1	69.5	70.3	72.3	72.1	64.2	63.2	67.5	64.2	60.2	59.9	60.9
Pika betacoronavirus OCu-NQ43/Qinghai/2022	99.5	99.5	99.5	99.5	99.5	99.5	99.5	99.5	99.5	99.5	99.2	99.2	100	100		100	99.7	99.7	99.7	99.7	99.7	99.7	99.7	99.7	99.7	99.7	98.2	98.2	98.2	97.7	97.7	72.3	70.6	71.3	69.3	69.3	69.8	70.1	69.5	70.3	72.3	72.1	64.2	63.2	67.5	64.2	60.2	59.9	60.9
Pika betacoronavirus OCu-NQ54/Qinghai/2022	99.5	99.5	99.5	99.5	99.5	99.5	99.5	99.5	99.5	99.5	99.2	99.2	100	100	100		99.7	99.7	99.7	99.7	99.7	99.7	99.7	99.7	99.7	99.7	98.2	98.2	98.2	97.7	97.7	72.3	70.6	71.3	69.3	69.3	69.8	70.1	69.5	70.3	72.3	72.1	64.2	63.2	67.5	64.2	60.2	59.9	60.9
Pika betacoronavirus OCu-NRSD01/Qinghai/2023	99.7	99.7	99.7	99.7	99.7	99.7	99.7	99.7	99.7	99.7	99.5	99.5	99.7	99.7	99.7	99.7		100	100	100	100	100	100	100	100	100	98.5	98.5	98.5	97.5	97.5	72.1	70.6	71.3	69.5	69.5	70.1	70.3	69.8	70.6	72.3	72.1	64.2	63.2	67.5	64.2	60.4	60.2	61.2
Pika betacoronavirus OCu-NRSD02/Qinghai/2023	99.7	99.7	99.7	99.7	99.7	99.7	99.7	99.7	99.7	99.7	99.5	99.5	99.7	99.7	99.7	99.7	100		100	100	100	100	100	100	100	100	98.5	98.5	98.5	97.5	97.5	72.1	70.6	71.3	69.5	69.5	70.1	70.3	69.8	70.6	72.3	72.1	64.2	63.2	67.5	64.2	60.4	60.2	61.2
Pika betacoronavirus OCu-HDT04/Qinghai/2023	99.7	99.7	99.7	99.7	99.7	99.7	99.7	99.7	99.7	99.7	99.5	99.5	99.7	99.7	99.7	99.7	100	100		100	100	100	100	100	100	100	98.5	98.5	98.5	97.5	97.5	72.1	70.6	71.3	69.5	69.5	70.1	70.3	69.8	70.6	72.3	72.1	64.2	63.2	67.5	64.2	60.4	60.2	61.2
Pika betacoronavirus OCu-NRS029/Qinghai/2023	99.7	99.7	99.7	99.7	99.7	99.7	99.7	99.7	99.7	99.7	99.5	99.5	99.7	99.7	99.7	99.7	100	100	100		100	100	100	100	100	100	98.5	98.5	98.5	97.5	97.5	72.1	70.6	71.3	69.5	69.5	70.1	70.3	69.8	70.6	72.3	72.1	64.2	63.2	67.5	64.2	60.4	60.2	61.2
Pika betacoronavirus OCu-NRS030/Qinghai/2023	99.7	99.7	99.7	99.7	99.7	99.7	99.7	99.7	99.7	99.7	99.5	99.5	99.7	99.7	99.7	99.7	100	100	100	100		100	100	100	100	100	98.5	98.5	98.5	97.5	97.5	72.1	70.6	71.3	69.5	69.5	70.1	70.3	69.8	70.6	72.3	72.1	64.2	63.2	67.5	64.2	60.4	60.2	61.2
Pika betacoronavirus OCu-NRS031/Qinghai/2023	99.7	99.7	99.7	99.7	99.7	99.7	99.7	99.7	99.7	99.7	99.5	99.5	99.7	99.7	99.7	99.7	100	100	100	100	100		100	100	100	100	98.5	98.5	98.5	97.5	97.5	72.1	70.6	71.3	69.5	69.5	70.1	70.3	69.8	70.6	72.3	72.1	64.2	63.2	67.5	64.2	60.4	60.2	61.2
Pika betacoronavirus OCu-NRS032/Qinghai/2023	99.7	99.7	99.7	99.7	99.7	99.7	99.7	99.7	99.7	99.7	99.5	99.5	99.7	99.7	99.7	99.7	100	100	100	100	100	100		100	100	100	98.5	98.5	98.5	97.5	97.5	72.1	70.6	71.3	69.5	69.5	70.1	70.3	69.8	70.6	72.3	72.1	64.2	63.2	67.5	64.2	60.4	60.2	61.2
Pika betacoronavirus OCu-HDT001/Qinghai/2023	99.7	99.7	99.7	99.7	99.7	99.7	99.7	99.7	99.7	99.7	99.5	99.5	99.7	99.7	99.7	99.7	100	100	100	100	100	100	100		100	100	98.5	98.5	98.5	97.5	97.5	72.1	70.6	71.3	69.5	69.5	70.1	70.3	69.8	70.6	72.3	72.1	64.2	63.2	67.5	64.2	60.4	60.2	61.2
Pika betacoronavirus OCu-HDT008/Qinghai/2023	99.7	99.7	99.7	99.7	99.7	99.7	99.7	99.7	99.7	99.7	99.5	99.5	99.7	99.7	99.7	99.7	100	100	100	100	100	100	100	100		100	98.5	98.5	98.5	97.5	97.5	72.1	70.6	71.3	69.5	69.5	70.1	70.3	69.8	70.6	72.3	72.1	64.2	63.2	67.5	64.2	60.4	60.2	61.2
Pika betacoronavirus OCu-HDT010/Qinghai/2023	99.7	99.7	99.7	99.7	99.7	99.7	99.7	99.7	99.7	99.7	99.5	99.5	99.7	99.7	99.7	99.7	100	100	100	100	100	100	100	100	100		98.5	98.5	98.5	97.5	97.5	72.1	70.6	71.3	69.5	69.5	70.1	70.3	69.8	70.6	72.3	72.1	64.2	63.2	67.5	64.2	60.4	60.2	61.2
Pika betacoronavirus OCu-A08/Qinghai/2021	98.2	98.2	98.2	98.2	98.2	98.2	98.2	98.2	98.2	98.2	98	98	98.2	98.2	98.2	98.2	98.5	98.5	98.5	98.5	98.5	98.5	98.5	98.5	98.5	98.5		100	100	98.2	98.2	72.3	70.8	72.1	70.3	70.3	70.8	71.1	70.6	71.3	73.1	72.6	64.2	63.2	67.5	63.7	60.2	60.4	61.4
Pika betacoronavirus OCu-A07/Qinghai/2021	98.2	98.2	98.2	98.2	98.2	98.2	98.2	98.2	98.2	98.2	98	98	98.2	98.2	98.2	98.2	98.5	98.5	98.5	98.5	98.5	98.5	98.5	98.5	98.5	98.5	100		100	98.2	98.2	72.3	70.8	72.1	70.3	70.3	70.8	71.1	70.6	71.3	73.1	72.6	64.2	63.2	67.5	63.7	60.2	60.4	61.4
Pika betacoronavirus OCu-QH726/Qinghai/2019	98.2	98.2	98.2	98.2	98.2	98.2	98.2	98.2	98.2	98.2	98	98	98.2	98.2	98.2	98.2	98.5	98.5	98.5	98.5	98.5	98.5	98.5	98.5	98.5	98.5	100	100		98.2	98.2	72.3	70.8	72.1	70.3	70.3	70.8	71.1	70.6	71.3	73.1	72.6	64.2	63.2	67.5	63.7	60.2	60.4	61.4
Pika coronavirus SC/C3-17.18/2021	97.2	97.2	97.2	97.2	97.2	97.2	97.2	97.2	97.2	97.2	97	97	97.7	97.7	97.7	97.7	97.5	97.5	97.5	97.5	97.5	97.5	97.5	97.5	97.5	97.5	98.2	98.2	98.2		100	73.4	70.8	72.3	70.6	70.6	71.1	71.3	70.8	71.6	73.6	72.6	64.5	63.7	68	64.2	59.6	59.9	60.9
Pika coronavirus SC/C6-241.18/2021	97.2	97.2	97.2	97.2	97.2	97.2	97.2	97.2	97.2	97.2	97	97	97.7	97.7	97.7	97.7	97.5	97.5	97.5	97.5	97.5	97.5	97.5	97.5	97.5	97.5	98.2	98.2	98.2	100		73.4	70.8	72.3	70.6	70.6	71.1	71.3	70.8	71.6	73.6	72.6	64.5	63.7	68	64.2	59.6	59.9	60.9
Betacoronavirus HKU24 R05005I	71.8	71.8	71.8	71.8	71.8	71.8	71.8	71.8	71.8	71.8	71.6	71.6	72.3	72.3	72.3	72.3	72.1	72.1	72.1	72.1	72.1	72.1	72.1	72.1	72.1	72.1	72.3	72.3	72.3	73.4	73.4		83.8	80.7	83.8	83.8	84	84	83.5	84	82.7	83	62.4	61.2	64.7	65.5	62.9	65	65.7
Murine hepatitis virus A59	70.8	70.8	70.8	70.8	70.8	70.8	70.8	70.8	70.8	70.8	70.6	70.6	70.6	70.6	70.6	70.6	70.6	70.6	70.6	70.6	70.6	70.6	70.6	70.6	70.6	70.6	70.8	70.8	70.8	70.8	70.8	83.8		83.5	82.5	82.2	82.5	82.7	82.5	83	84	82.2	61.2	63.5	63.7	65.2	62.2	64.5	64.2
Human coronavirus HKU1	71.1	71.1	71.1	71.1	71.1	71.1	71.1	71.1	71.1	71.1	70.8	70.8	71.3	71.3	71.3	71.3	71.3	71.3	71.3	71.3	71.3	71.3	71.3	71.3	71.3	71.3	72.1	72.1	72.1	72.3	72.3	80.7	83.5		82.5	82.7	82.7	82.7	82	82.2	80.7	81.5	62.7	63.5	66.8	66.8	62.7	63.7	63.7
Bovine coronavirus DTA28-rectum/2021	69.8	69.8	69.8	69.8	69.8	69.8	69.8	69.8	69.8	69.8	69.5	69.5	69.3	69.3	69.3	69.3	69.5	69.5	69.5	69.5	69.5	69.5	69.5	69.5	69.5	69.5	70.3	70.3	70.3	70.6	70.6	83.8	82.5	82.5		99.5	99	98	97.7	96.4	90.9	85	61.4	61.7	64.7	63.2	59.6	62.4	63.7
Equine coronavirus ECoV 2020/7881	69.8	69.8	69.8	69.8	69.8	69.8	69.8	69.8	69.8	69.8	69.5	69.5	69.3	69.3	69.3	69.3	69.5	69.5	69.5	69.5	69.5	69.5	69.5	69.5	69.5	69.5	70.3	70.3	70.3	70.6	70.6	83.8	82.2	82.7	99.5		99	98	97.7	96.4	90.9	85	61.7	61.9	65	63.5	59.6	62.2	63.7
Dromedary camel coronavirus HKU23 368F	70.3	70.3	70.3	70.3	70.3	70.3	70.3	70.3	70.3	70.3	70.1	70.1	69.8	69.8	69.8	69.8	70.1	70.1	70.1	70.1	70.1	70.1	70.1	70.1	70.1	70.1	70.8	70.8	70.8	71.1	71.1	84	82.5	82.7	99	99		97.5	97.2	96.4	90.9	85.5	61.7	61.4	65	64	60.2	62.7	64.2
Canine respiratory coronavirus BJ232	70.6	70.6	70.6	70.6	70.6	70.6	70.6	70.6	70.6	70.6	70.3	70.3	70.1	70.1	70.1	70.1	70.3	70.3	70.3	70.3	70.3	70.3	70.3	70.3	70.3	70.3	71.1	71.1	71.1	71.3	71.3	84	82.7	82.7	98	98	97.5		97	96.2	90.9	84.8	60.7	61.7	65.2	63.2	59.6	61.7	63.2
Porcine hemagglutinating encephalomyelitis virus VW572	70.1	70.1	70.1	70.1	70.1	70.1	70.1	70.1	70.1	70.1	69.8	69.8	69.5	69.5	69.5	69.5	69.8	69.8	69.8	69.8	69.8	69.8	69.8	69.8	69.8	69.8	70.6	70.6	70.6	70.8	70.8	83.5	82.5	82	97.7	97.7	97.2	97		97.2	91.4	85.8	61.9	62.2	63.5	62.7	59.1	60.9	63.7
Human coronavirus OC43 ATCC VR-759	70.8	70.8	70.8	70.8	70.8	70.8	70.8	70.8	70.8	70.8	70.6	70.6	70.3	70.3	70.3	70.3	70.6	70.6	70.6	70.6	70.6	70.6	70.6	70.6	70.6	70.6	71.3	71.3	71.3	71.6	71.6	84	83	82.2	96.4	96.4	96.4	96.2	97.2		90.9	86.5	61.7	61.9	64.5	64.5	59.6	61.4	64
Rabbit coronavirus HKU14 8	72.1	72.1	72.1	72.1	72.1	72.1	72.1	72.1	72.1	72.1	71.8	71.8	72.3	72.3	72.3	72.3	72.3	72.3	72.3	72.3	72.3	72.3	72.3	72.3	72.3	72.3	73.1	73.1	73.1	73.6	73.6	82.7	84	80.7	90.9	90.9	90.9	90.9	91.4	90.9		86.8	62.7	62.9	65	64.7	58.9	61.4	62.7
Rodent coronavirus RtMm-CoV-1/IM2014	71.8	71.8	71.8	71.8	71.8	71.8	71.8	71.8	71.8	71.8	71.6	71.6	72.1	72.1	72.1	72.1	72.1	72.1	72.1	72.1	72.1	72.1	72.1	72.1	72.1	72.1	72.6	72.6	72.6	72.6	72.6	83	82.2	81.5	85	85	85.5	84.8	85.8	86.5	86.8		64	60.9	65.2	66.2	61.2	62.4	63.7
Middle East respiratory syndrome-related coronavirus EMC/2012	64	64	64	64	64	64	64	64	64	64	63.7	63.7	64.2	64.2	64.2	64.2	64.2	64.2	64.2	64.2	64.2	64.2	64.2	64.2	64.2	64.2	64.2	64.2	64.2	64.5	64.5	62.4	61.2	62.7	61.4	61.7	61.7	60.7	61.9	61.7	62.7	64		83.2	76.9	67	64	62.4	63.2
Pipistrellus bat coronavirus HKU5	63.5	63.5	63.5	63.5	63.5	63.5	63.5	63.5	63.5	63.5	63.2	63.2	63.2	63.2	63.2	63.2	63.2	63.2	63.2	63.2	63.2	63.2	63.2	63.2	63.2	63.2	63.2	63.2	63.2	63.7	63.7	61.2	63.5	63.5	61.7	61.9	61.4	61.7	62.2	61.9	62.9	60.9	83.2		80.7	66	62.7	63.5	63.2
Tylonycteris bat coronavirus HKU4	67.3	67.3	67.3	67.3	67.3	67.3	67.3	67.3	67.3	67.3	67	67	67.5	67.5	67.5	67.5	67.5	67.5	67.5	67.5	67.5	67.5	67.5	67.5	67.5	67.5	67.5	67.5	67.5	68	68	64.7	63.7	66.8	64.7	65	65	65.2	63.5	64.5	65	65.2	76.9	80.7		67.5	63.7	64.2	62.2
Bat Hp-betacoronavirus/Zhejiang2013	64.5	64.5	64.5	64.5	64.5	64.5	64.5	64.5	64.5	64.5	64.2	64.2	64.2	64.2	64.2	64.2	64.2	64.2	64.2	64.2	64.2	64.2	64.2	64.2	64.2	64.2	63.7	63.7	63.7	64.2	64.2	65.5	65.2	66.8	63.2	63.5	64	63.2	62.7	64.5	64.7	66.2	67	66	67.5		68.5	69	67.5
Betacoronavirus sp. RsYN04 bat/Yunnan/RsYN04/2020	60.2	60.2	60.2	60.2	60.2	60.2	60.2	60.2	60.2	60.2	59.9	59.9	60.2	60.2	60.2	60.2	60.4	60.4	60.4	60.4	60.4	60.4	60.4	60.4	60.4	60.4	60.2	60.2	60.2	59.6	59.6	62.9	62.2	62.7	59.6	59.6	60.2	59.6	59.1	59.6	58.9	61.2	64	62.7	63.7	68.5		92.9	87.6
Severe acute respiratory syndrome coronavirus 2 Wuhan-Hu-1	59.9	59.9	59.9	59.9	59.9	59.9	59.9	59.9	59.9	59.9	59.6	59.6	59.9	59.9	59.9	59.9	60.2	60.2	60.2	60.2	60.2	60.2	60.2	60.2	60.2	60.2	60.4	60.4	60.4	59.9	59.9	65	64.5	63.7	62.4	62.2	62.7	61.7	60.9	61.4	61.4	62.4	62.4	63.5	64.2	69	92.9		89.6
Pangolin coronavirus PCoV GX-P2V	60.9	60.9	60.9	60.9	60.9	60.9	60.9	60.9	60.9	60.9	60.7	60.7	60.9	60.9	60.9	60.9	61.2	61.2	61.2	61.2	61.2	61.2	61.2	61.2	61.2	61.2	61.4	61.4	61.4	60.9	60.9	65.7	64.2	63.7	63.7	63.7	64.2	63.2	63.7	64	62.7	63.7	63.2	63.2	62.2	67.5	87.6	89.6
SARS coronavirus BJ01	60.4	60.4	60.4	60.4	60.4	60.4	60.4	60.4	60.4	60.4	60.2	60.2	60.7	60.7	60.7	60.7	60.7	60.7	60.7	60.7	60.7	60.7	60.7	60.7	60.7	60.7	59.9	59.9	59.9	60.2	60.2	64	62.2	61.4	61.2	60.7	61.2	60.2	60.2	60.4	61.2	60.4	61.2	64	63.2	68.5	85.5	87.8	87.1
Rousettus bat coronavirus HKU9	66	66	66	66	66	66	66	66	66	66	66	66	66.2	66.2	66.2	66.2	66.2	66.2	66.2	66.2	66.2	66.2	66.2	66.2	66.2	66.2	67.3	67.3	67.3	67.3	67.3	67	64.2	68.3	66.8	67	66.8	66.2	66	67	65.5	65.2	66	61.9	62.9	66.5	66	67	66.2
Pika alphacoronavirus OCu-NQ37/Qinghai/2022	62.4	62.4	62.4	62.4	62.4	62.4	62.4	62.4	62.4	62.4	62.4	62.4	62.7	62.7	62.7	62.7	62.4	62.4	62.4	62.4	62.4	62.4	62.4	62.4	62.4	62.4	62.4	62.4	62.4	62.7	62.7	58.9	57.6	63.2	57.6	57.6	57.9	57.6	56.9	57.6	56.1	56.9	59.1	58.4	60.2	61.7	58.4	58.6	59.9
Pika alphacoronavirus OCu-NQ39/Qinghai/2022	62.4	62.4	62.4	62.4	62.4	62.4	62.4	62.4	62.4	62.4	62.4	62.4	62.7	62.7	62.7	62.7	62.4	62.4	62.4	62.4	62.4	62.4	62.4	62.4	62.4	62.4	62.4	62.4	62.4	62.7	62.7	58.9	57.6	63.2	57.6	57.6	57.9	57.6	56.9	57.6	56.1	56.9	59.1	58.4	60.2	61.7	58.4	58.6	59.9
Pika alphacoronavirus OCu-SHK09/Qinghai/2023	62.4	62.4	62.4	62.4	62.4	62.4	62.4	62.4	62.4	62.4	62.4	62.4	62.7	62.7	62.7	62.7	62.4	62.4	62.4	62.4	62.4	62.4	62.4	62.4	62.4	62.4	62.4	62.4	62.4	62.7	62.7	58.9	57.6	63.2	57.6	57.6	57.9	57.6	56.9	57.6	56.1	56.9	59.1	58.4	60.2	61.7	58.4	58.6	59.9
Pika alphacoronavirus OCu-SHK12/Qinghai/2023	62.4	62.4	62.4	62.4	62.4	62.4	62.4	62.4	62.4	62.4	62.4	62.4	62.7	62.7	62.7	62.7	62.4	62.4	62.4	62.4	62.4	62.4	62.4	62.4	62.4	62.4	62.4	62.4	62.4	62.7	62.7	58.9	57.6	63.2	57.6	57.6	57.9	57.6	56.9	57.6	56.1	56.9	59.1	58.4	60.2	61.7	58.4	58.6	59.9
Pika alphacoronavirus OCa-NQ34/Qinghai/2022	62.6	62.6	62.6	62.6	62.6	62.6	62.6	62.6	62.6	62.6	62.6	62.6	62.8	62.8	62.8	62.8	62.6	62.6	62.6	62.6	62.6	62.6	62.6	62.6	62.6	62.6	62.6	62.6	62.6	62.8	62.8	58.8	57.7	63.5	57.9	57.9	58.1	57.9	57.1	57.9	56.3	57.1	59.1	58.5	60.4	61.8	58.4	58.6	59.6
Pika alphacoronavirus OCu-SHK13/Qinghai/2023	62.4	62.4	62.4	62.4	62.4	62.4	62.4	62.4	62.4	62.4	62.4	62.4	62.7	62.7	62.7	62.7	62.4	62.4	62.4	62.4	62.4	62.4	62.4	62.4	62.4	62.4	62.4	62.4	62.4	62.7	62.7	58.9	57.6	63.2	57.6	57.6	57.9	57.6	56.9	57.6	56.1	56.9	59.1	58.4	60.2	61.7	58.4	58.6	59.9
Plateatu pika coronavirus P83	62.4	62.4	62.4	62.4	62.4	62.4	62.4	62.4	62.4	62.4	62.4	62.4	62.7	62.7	62.7	62.7	62.4	62.4	62.4	62.4	62.4	62.4	62.4	62.4	62.4	62.4	62.4	62.4	62.4	62.7	62.7	58.9	57.4	63.5	57.4	57.4	57.9	57.4	56.6	57.4	55.8	56.9	59.6	59.1	59.4	62.2	57.6	57.9	59.4
Lucheng Rn rat coronavirus Lucheng-19	61.2	61.2	61.2	61.2	61.2	61.2	61.2	61.2	61.2	61.2	61.2	61.2	61.2	61.2	61.2	61.2	61.2	61.2	61.2	61.2	61.2	61.2	61.2	61.2	61.2	61.2	61.2	61.2	61.2	60.9	60.9	58.4	58.1	59.9	55.6	55.8	55.8	55.8	54.6	55.3	56.1	55.8	58.1	57.1	58.4	58.1	55.8	57.1	58.1
Bat coronavirus CDPHE15/TSA/2006	60.4	60.4	60.4	60.4	60.4	60.4	60.4	60.4	60.4	60.4	60.4	60.4	60.7	60.7	60.7	60.7	60.4	60.4	60.4	60.4	60.4	60.4	60.4	60.4	60.4	60.4	61.4	61.4	61.4	61.9	61.9	60.4	57.4	59.9	60.4	60.7	60.9	60.7	59.9	60.4	60.2	60.2	62.9	59.4	62.4	64.7	57.6	59.1	61.4
BtNv-AlphaCoV/SC2013	61.7	61.7	61.7	61.7	61.7	61.7	61.7	61.7	61.7	61.7	61.7	61.7	61.9	61.9	61.9	61.9	61.9	61.9	61.9	61.9	61.9	61.9	61.9	61.9	61.9	61.9	62.7	62.7	62.7	61.9	61.9	58.9	57.6	59.1	55.1	55.3	55.3	54.6	55.8	55.6	55.1	57.9	59.4	59.1	60.2	65.2	59.9	59.9	61.2
Human Coronavirus NL63	62.4	62.4	62.4	62.4	62.4	62.4	62.4	62.4	62.4	62.4	62.4	62.4	62.4	62.4	62.4	62.4	62.4	62.4	62.4	62.4	62.4	62.4	62.4	62.4	62.4	62.4	62.9	62.9	62.9	62.9	62.9	57.9	59.4	59.4	57.9	58.1	58.4	58.1	58.4	58.4	58.4	57.9	57.9	56.3	59.4	60.9	55.8	57.4	58.1
Human coronavirus 229E	59.4	59.4	59.4	59.4	59.4	59.4	59.4	59.4	59.4	59.4	59.4	59.4	59.9	59.9	59.9	59.9	59.6	59.6	59.6	59.6	59.6	59.6	59.6	59.6	59.6	59.6	60.2	60.2	60.2	60.2	60.2	58.9	58.4	61.9	58.4	58.4	58.6	57.6	58.6	59.4	59.1	58.9	59.6	59.6	59.1	62.9	57.1	59.1	58.6
BtMr-AlphaCoV/SAX2011	57.6	57.6	57.6	57.6	57.6	57.6	57.6	57.6	57.6	57.6	57.6	57.6	57.9	57.9	57.9	57.9	57.6	57.6	57.6	57.6	57.6	57.6	57.6	57.6	57.6	57.6	58.1	58.1	58.1	57.9	57.9	57.1	55.1	56.3	56.6	56.6	56.3	56.1	55.8	55.8	56.3	54.1	59.6	58.9	61.9	60.7	59.6	58.9	59.1
Bat coronavirus HKU2 HK/46/2006	59.4	59.4	59.4	59.4	59.4	59.4	59.4	59.4	59.4	59.4	59.4	59.4	59.9	59.9	59.9	59.9	59.6	59.6	59.6	59.6	59.6	59.6	59.6	59.6	59.6	59.6	60.4	60.4	60.4	60.2	60.2	59.9	57.1	59.9	61.2	61.4	61.2	60.4	61.4	60.2	60.7	58.4	58.9	61.9	60.4	61.4	59.4	61.4	62.4
Swine acute diarrhea syndrome coronavirus CN/GDWT/2017	59.9	59.9	59.9	59.9	59.9	59.9	59.9	59.9	59.9	59.9	59.9	59.9	60.4	60.4	60.4	60.4	60.2	60.2	60.2	60.2	60.2	60.2	60.2	60.2	60.2	60.2	60.9	60.9	60.9	60.7	60.7	59.1	56.9	59.4	60.7	60.9	60.7	59.9	60.9	59.6	60.2	57.9	58.6	62.2	59.9	60.7	58.4	60.9	62.4
Rousettus bat coronavirus HKU10 183A	59.9	59.9	59.9	59.9	59.9	59.9	59.9	59.9	59.9	59.9	59.9	59.9	59.9	59.9	59.9	59.9	59.9	59.9	59.9	59.9	59.9	59.9	59.9	59.9	59.9	59.9	59.9	59.9	59.9	60.2	60.2	55.1	54.1	56.6	54.6	54.6	55.1	54.6	55.1	55.6	57.4	57.6	59.1	56.1	57.9	59.4	55.8	57.6	57.4
Porcine epidemic diarrhea virus CV777	58.9	58.9	58.9	58.9	58.9	58.9	58.9	58.9	58.9	58.9	58.9	58.9	58.9	58.9	58.9	58.9	58.9	58.9	58.9	58.9	58.9	58.9	58.9	58.9	58.9	58.9	58.1	58.1	58.1	59.1	59.1	52.5	52.5	54.6	52.3	52.3	52	53.3	52.8	52	53.8	52.8	57.6	58.1	57.4	63.2	57.9	58.1	58.6
Mink coronavirus WD1127	57.4	57.4	57.4	57.4	57.4	57.4	57.4	57.4	57.4	57.4	57.1	57.1	57.4	57.4	57.4	57.4	57.4	57.4	57.4	57.4	57.4	57.4	57.4	57.4	57.4	57.4	58.1	58.1	58.1	57.9	57.9	58.6	56.6	57.9	58.4	58.6	58.6	58.1	58.6	57.4	58.1	59.9	61.7	60.7	58.6	60.2	59.1	59.9	58.9
Transmissible gastroenteritis virus	63.2	63.2	63.2	63.2	63.2	63.2	63.2	63.2	63.2	63.2	62.9	62.9	63.2	63.2	63.2	63.2	63.2	63.2	63.2	63.2	63.2	63.2	63.2	63.2	63.2	63.2	62.7	62.7	62.7	62.2	62.2	58.6	59.4	60.4	57.6	57.6	57.4	58.4	57.4	57.1	59.4	59.9	62.2	62.7	63.2	61.9	56.1	56.6	55.6
Bat coronavirus 1B AFCD307	57.4	57.4	57.4	57.4	57.4	57.4	57.4	57.4	57.4	57.4	57.4	57.4	57.1	57.1	57.1	57.1	57.4	57.4	57.4	57.4	57.4	57.4	57.4	57.4	57.4	57.4	56.9	56.9	56.9	57.1	57.1	57.4	55.3	57.4	55.1	55.1	55.1	54.6	55.3	54.1	55.8	57.1	59.6	61.4	61.2	62.4	59.6	61.2	58.9
Bat alphacoronavirus AMA L F	60.2	60.2	60.2	60.2	60.2	60.2	60.2	60.2	60.2	60.2	60.2	60.2	60.2	60.2	60.2	60.2	60.2	60.2	60.2	60.2	60.2	60.2	60.2	60.2	60.2	60.2	60.7	60.7	60.7	60.4	60.4	60.2	57.1	58.9	57.1	57.4	57.6	56.9	56.6	56.3	58.1	55.8	57.6	56.3	55.1	59.6	55.3	55.3	57.1
Wencheng Sm shrew coronavirus Ruian-133	63.7	63.7	63.7	63.7	63.7	63.7	63.7	63.7	63.7	63.7	63.7	63.7	64	64	64	64	63.7	63.7	63.7	63.7	63.7	63.7	63.7	63.7	63.7	63.7	64.5	64.5	64.5	65.2	65.2	61.2	58.6	64.2	61.9	62.2	62.4	62.4	61.7	62.2	61.2	59.9	59.1	57.9	58.4	59.9	58.6	57.9	59.4
Common shrew coronavirus Tibet-2014	59.6	59.6	59.6	59.6	59.6	59.6	59.6	59.6	59.6	59.6	59.4	59.4	59.6	59.6	59.6	59.6	59.6	59.6	59.6	59.6	59.6	59.6	59.6	59.6	59.6	59.6	59.9	59.9	59.9	60.2	60.2	57.9	56.3	57.4	57.4	57.9	58.1	58.1	57.9	57.4	58.6	54.8	57.6	56.9	55.6	59.9	61.2	61.7	62.2
#The identities (%) among the CoVs discovered in this study are shown in bold.
[truncated: 25 more columns]

## Sheet: Table S3
Table S3. Detailed information on the meta-transcriptomic sequencing performed here and CoV abundance.
Sampling of pikas				Sequencing information						NO. of reads				RPM	Cut-off for CoV-abundant
Time	Site	Species		Library#	Raw data (G)	Clean data (G)	Effective(%)	Q30(%)		Raw reads	Clean reads	NorRNA reads	Reads of CoV
2019-07-01	Lucidao	Ochotona curzoniae		QH726	7.44	6.15	82.64	88.66		24796706	20490845	2457314	12	4.88338	2457.31
2021-06-01	Tiebujia	Ochotona curzoniae		A07	11.41	10.63	93.2	93.43		38031928	35445428	2902968	48	16.5348	2902.97
2021-06-01	Tiebujia	Ochotona curzoniae		A08	9.74	9.19	94.4	94.63		32459964	30642215	3958726	11730	2963.07	3958.73
2022-06-01	Shenghekou	Ochotona curzoniae		NQ01	10.95	10.4	95	92.49		73010370	69359112	2910747	490	168.342	2910.75
2022-06-01	Shenghekou	Ochotona curzoniae		NQ02	13.24	12.62	95.31	93.22		88269136	84125778	5452182	1572	288.325	5452.18
2022-06-01	Shenghekou	Ochotona curzoniae		NQ05	11.21	10.56	94.18	93.94		74727998	70379010	3789705	13524	3568.62	3789.7
2022-06-01	Shenghekou	Ochotona curzoniae		NQ06	10.07	9.7	96.36	93.53		67110700	64668206	2843690	9404	3306.97	2843.69
2022-06-01	Shenghekou	Ochotona curzoniae		NQ07	10.94	10.32	94.38	92.82		72929164	68829544	4398551	422	95.9407	4398.55
2022-06-01	Shenghekou	Ochotona curzoniae		NQ08	12.28	11.86	96.57	94.19		81892414	79087196	5113491	2084	407.549	5113.49
2022-06-01	Shenghekou	Ochotona curzoniae		NQ09	8.68	7.99	92.11	93.13		57841962	53280722	3721748	56	15.0467	3721.75
2022-06-01	Shenghekou	Ochotona curzoniae		NQ10	11.73	10.83	92.34	93.19		78204420	72210076	4924840	326	66.195	4924.84
2022-06-01	Shenghekou	Ochotona curzoniae		NQ12	11.77	11.18	94.99	91.23		78458964	74524960	3167317	34	10.7346	3167.32
2022-06-01	Shenghekou	Ochotona curzoniae		NQ15	8.64	8.41	97.32	93.73		57612832	56067744	3876777	3148	812.015	3876.78
2022-06-01	Shenghekou	Ochotona curzoniae		NQ16	9.15	8.74	95.5	93.38		60988482	58244854	4208946	200	47.5178	4208.95
2022-06-01	Shenghekou	Ochotona cansus		NQ17	9.32	9	96.6	93.09		62131594	60021988	4052121	5	1.23392	4052.12
2022-06-01	Hadatan	Ochotona curzoniae		NQ32	10.33	9.66	93.5	93.86		68865288	64390488	4466549	25534	5716.72	4466.55
2022-07-01	Shenghekou	Ochotona cansus		NQ34	9.15	8.8	96.25	93.49		60986060	58699494	4398555	5	1.13674	4398.56
2022-07-01	Shenghekou	Ochotona curzoniae		NQ37	8.27	7.9	95.47	93.49		55147348	52650794	3793301	10100	2662.59	3793.3
2022-07-01	Shenghekou	Ochotona curzoniae		NQ39	10.96	10.42	95.06	91.76		73063794	69456712	4898418	101482	20717.3	4898.42
2022-07-01	Hadatan	Ochotona curzoniae		NQ41	9.39	9.08	96.66	95		62605300	60516404	4490390	3578	796.813	4490.39
2022-07-01	Buhahe	Ochotona curzoniae		NQ43	11.76	11.34	96.49	92.73		78379552	75632010	5691300	16	2.81131	5691.3
2022-07-01	Heimahe	Ochotona curzoniae		NQ54	8.06	7.76	96.24	92.46		53752284	51729504	3699436	8	2.16249	3699.44
2023-06-01	Hadatan	Ochotona curzoniae		HDT001	5.17	4.64	89.75	89.97		34452950	30922234	2379868	36	15.1269	2379.87
2023-06-01	Hadatan	Ochotona curzoniae		HDT008	7	6.48	92.45	88.96		46698352	43173256	2555722	72	28.1721	2555.72
2023-06-01	Hadatan	Ochotona curzoniae		HDT010	7.26	6.59	90.77	86.36		48411960	43943732	2513832	66	26.2547	2513.83
2023-06-01	Naren	Ochotona curzoniae		NRS029	6.55	5.83	89.06	87.98		43647636	38872922	2100724	2014	958.717	2100.72
2023-06-01	Naren	Ochotona curzoniae		NRS030	6.01	5.48	91.19	91.36		40072632	36543774	1954187	16	8.18755	1954.19
2023-06-01	Naren	Ochotona curzoniae		NRS031	6.31	5.74	90.93	92.13		42096710	38276456	2020118	106	52.4722	2020.12
2023-06-01	Naren	Ochotona curzoniae		NRS032	6.28	5.65	90.01	90.02		41841464	37660430	2418554	350	144.715	2418.55
2023-07-01	Naren	Ochotona curzoniae		NRSD01	11.33	9.51	83.94	94.24		75521144	63388890	2756394	9824	3564.08	2756.39
2023-07-01	Naren	Ochotona curzoniae		NRSD02	10.9	8.32	76.34	93.41		72637356	55449022	2489560	590	236.99	2489.56
2023-07-01	Hadatan	Ochotona curzoniae		HDT04	11.18	10.06	90.03	90.07		74508118	67079078	2357521	8	3.3934	2357.52
2023-07-01	Shenghekou	Ochotona curzoniae		SHK09	12.88	11.72	91.05	96.19		85834344	78154618	1688414	2030	1202.31	1688.41
2023-07-01	Shenghekou	Ochotona curzoniae		SHK12	11.12	10.5	94.41	95.37		74114834	69971230	2278379	146	64.0806	2278.38
2023-07-01	Shenghekou	Ochotona curzoniae		SHK13	10.15	9.63	94.88	96.21		67657518	64195922	2058702	25146	12214.5	2058.7
Total				35	336.63	312.69				2148761278	1998084648	118789047	224182
#The five CoV-abundant libraries are marked in bold.

## Sheet: Table S4
Table S4. Predicted ORFs of the newly identified alphacoronaviruses and betacoronaviruses in comparison to their closest reference sequences.
ORFs	Alphacoronavirus						Betacoronavirus
	NQ37#			P83			NQ06			SC/C3-17.18/2021
	Genome position (bp)	Length (bp/aa)		Genome position (bp)	Length (bp/aa)		Genome position (bp)	Length (bp/aa)		Genome position (bp)	Length (bp/aa)
Full-length		28297			28312			32227			32559
1ab	157-20,234	20,078/ 6,693		160-20,243	20,084/ 6,695		153-21,349	21,197/7,066		334-21,533	21,200/ 7,067
2 (2a)	20,237-21,070	834/ 278		20,246-21,079	834/ 278		21,351-22,052	702/ 234		21,535-22,764	1,230/ 410
2b							22,024-22,581	558/ 186
S	21,086-24,448	3363/ 1,121		21,095-24,457	3363/ 1,121		22,585-26,685	4,101/ 1,367		22,768-26,877	4,110/ 1,370
4	24,234-25,094	861/ 287		24,243-25,103	861/ 287		26,688-27,368	681/ 227		26,880-27,560	681/ 227
HE							27,396-28,685	1,290/ 430		27,588-28,877	1,290/ 430
6							28,718-29,368	651/ 217		28,910-29,572	663/ 221
E	25,094-25,330	237/ 79		25,103-25,339	237/ 79		29,644-29,901	258/ 86		29,836-30,093	258/ 86
M	25,340-26,086	747/ 249		25,349-26,095	747/ 249		29,923-30,627	705/ 235		30,115-30,819	705/ 235
7a	26,094-26,600	507/ 169		26131-26,610	480/ 160
N	26,615-27,793	1,179/ 393		26625-27,803	1,179/ 393		30,637-31,926	1,290/ 430		30,829-32,118	1,290/ 430
9	27,570-28,034	465/ 155		27631-28,044	414/ 138
#NQ37 and NQ06 represent the newly identified alphacoronaviruses or betacoronaviruses, respectively.

## Sheet: Table S5
Table S5. Pairwise identities (%) based on the complete sequences of the newly identified CoVs and representives of the genera Alphacoronavirus and Betacoronavirus.
Subgenus	Unclassified																Embecovirus											Merbecovirus			Hibecovirus	Sarbecovirus				Nobecovirus	Unclassified			Luchacovirus	Setracovirus	Rhinacovirus		Myotacovirus	Colacovirus	Pedacovirus	Nyctacovirus	Minunacovirus	Duvinacovirus
CoVs	Pika betacoronavirus OCu-NQ01/Qinghai/2022	Pika betacoronavirus OCu-NQ02/Qinghai/2022	Pika betacoronavirus OCu-NQ15/Qinghai/2022	Pika betacoronavirus OCu-NQ05/Qinghai/2022	Pika betacoronavirus OCu-NQ07/Qinghai/2022	Pika betacoronavirus OCu-NQ10/Qinghai/2022	Pika betacoronavirus OCu-NQ08/Qinghai/2022	Pika betacoronavirus OCu-NQ16/Qinghai/2022	Pika betacoronavirus OCu-NQ06/Qinghai/2022	Pika betacoronavirus OCu-NQ32/Qinghai/2022	Pika betacoronavirus OCu-NQ41/Qinghai/2022	Pika betacoronavirus OCu-NRSD01/Qinghai/2023	Pika betacoronavirus OCu-NRS029/Qinghai/2023	Pika betacoronavirus OCu-A08/Qinghai/2021	Pika coronavirus SC/C3-17.18/2021	Pika coronavirus SC/C6-241.18/2021	Betacoronavirus HKU24 R05005I	Bovine coronavirus DTA28-rectum/2021	Canine respiratory coronavirus BJ232	Dromedary camel coronavirus HKU23 368F	Human coronavirus OC43 ATCC VR-759	Porcine hemagglutinating encephalomyelitis virus VW572	Equine coronavirus ECoV 2020/7881	Rabbit coronavirus HKU14 8	Rodent coronavirus RtMm-CoV-1/IM2014	Murine hepatitis virus A59	Human coronavirus HKU1	Middle East respiratory syndrome-related coronavirus EMC/2012	Pipistrellus bat coronavirus HKU5	Tylonycteris bat coronavirus HKU4	Bat Hp-betacoronavirus/Zhejiang2013	Betacoronavirus sp. RsYN04 bat/Yunnan/RsYN04/2020	Pangolin coronavirus GX-P2V	Severe acute respiratory syndrome coronavirus 2 Wuhan-Hu-1	SARS coronavirus BJ01	Rousettus bat coronavirus HKU9	Pika alphacoronavirus OCu-NQ37/Qinghai/2022	Pika alphacoronavirus OCu-NQ39/Qinghai/2022	Plateatu pika coronavirus P83	Lucheng Rn rat coronavirus Lucheng-19	Human Coronavirus NL63	Bat coronavirus HKU2 HK/46/2006	Swine acute diarrhea syndrome coronavirus CN/GDWT/2017	BtMr-AlphaCoV/SAX2011	Bat coronavirus CDPHE15/USA/2006	Porcine epidemic diarrhea virus CV777	BtNv-AlphaCoV/SC2013	Bat coronavirus 1B AFCD307	Human coronavirus 229E
Pika betacoronavirus OCu-NQ01/Qinghai/2022		100#	100	100	100	100	100	99.9	99.9	98.9	98.8	98.5	98.5	96.4	95.7	95.8	53	54.1	54.2	54	53.8	53.8	53.8	54.2	54.5	52	54.2	39.4	38.8	40.5	36.4	35.9	36	36.3	35.5	35.4	39.6	39.6	39.7	35.3	37.8	35.3	35.3	35.7	35.9	35.7	35.9	36.2	35.6
Pika betacoronavirus OCu-NQ02/Qinghai/2022	100		100	100	100	100	100	100	99.9	99	98.8	98.5	98.5	96.4	95.8	95.8	53	54.1	54.2	54.1	53.8	53.8	53.8	54.2	54.5	52	54.2	39.4	38.8	40.5	36.4	35.9	36	36.2	35.4	35.4	39.6	39.6	39.7	35.3	37.8	35.3	35.3	35.7	35.9	35.7	35.9	36.2	35.6
Pika betacoronavirus OCu-NQ15/Qinghai/2022	100	100		100	100	100	100	100	99.9	98.9	98.8	98.5	98.5	96.4	95.8	95.8	53	54.1	54.2	54.1	53.8	53.8	53.8	54.2	54.4	52	54.2	39.4	38.8	40.5	36.3	35.9	36	36.2	35.4	35.4	39.6	39.6	39.7	35.3	37.8	35.3	35.3	35.7	35.9	35.7	35.8	36.2	35.6
Pika betacoronavirus OCu-NQ05/Qinghai/2022	100	100	100		100	100	100	100	99.9	98.9	98.8	98.5	98.5	96.4	95.8	95.8	53	54.1	54.2	54.1	53.8	53.8	53.8	54.2	54.4	52	54.2	39.4	38.8	40.5	36.4	35.9	36	36.2	35.4	35.4	39.6	39.6	39.7	35.3	37.8	35.3	35.3	35.7	35.9	35.7	35.8	36.2	35.6
Pika betacoronavirus OCu-NQ07/Qinghai/2022	100	100	100	100		100	100	100	99.9	98.9	98.8	98.5	98.5	96.4	95.8	95.8	53	54.1	54.2	54.1	53.8	53.8	53.8	54.2	54.5	52	54.2	39.4	38.8	40.5	36.4	35.9	36	36.2	35.4	35.4	39.6	39.6	39.7	35.3	37.8	35.3	35.3	35.7	35.9	35.7	35.9	36.2	35.6
Pika betacoronavirus OCu-NQ10/Qinghai/2022	100	100	100	100	100		100	99.9	99.9	98.9	98.8	98.5	98.5	96.4	95.7	95.8	53	54.1	54.2	54	53.8	53.8	53.8	54.2	54.5	52	54.2	39.5	38.8	40.5	36.4	35.9	36	36.2	35.4	35.4	39.7	39.7	39.7	35.3	37.8	35.3	35.3	35.7	35.9	35.7	35.9	36.2	35.6
Pika betacoronavirus OCu-NQ08/Qinghai/2022	100	100	100	100	100	100		100	99.9	98.9	98.8	98.5	98.5	96.4	95.6	95.8	53	54.1	54.2	54	53.8	53.8	53.8	54.2	54.5	52	54.2	39.4	38.8	40.5	36.4	35.9	36	36.2	35.4	35.4	39.6	39.6	39.7	35.3	37.8	35.2	35.3	35.7	35.9	35.7	35.8	36.2	35.6
Pika betacoronavirus OCu-NQ16/Qinghai/2022	99.9	100	100	100	100	99.9	100		99.9	98.9	98.8	98.5	98.5	96.4	95.7	95.8	53	54.1	54.2	54	53.8	53.8	53.8	54.2	54.4	52	54.2	39.4	38.7	40.5	36.3	35.9	36	36.2	35.4	35.3	39.7	39.7	39.7	35.3	37.8	35.2	35.3	35.7	35.9	35.7	35.8	36.2	35.6
Pika betacoronavirus OCu-NQ06/Qinghai/2022	99.9	99.9	99.9	99.9	99.9	99.9	99.9	99.9		98.9	98.8	98.5	98.5	96.4	95.8	95.8	53	54.1	54.2	54.1	53.8	53.8	53.8	54.2	54.4	52	54.2	39.4	38.7	40.5	36.4	35.9	36	36.2	35.4	35.4	39.6	39.6	39.7	35.3	37.8	35.2	35.3	35.7	35.9	35.6	35.8	36.2	35.6
Pika betacoronavirus OCu-NQ32/Qinghai/2022	98.9	99	98.9	98.9	98.9	98.9	98.9	98.9	98.9		99.7	98.5	98.5	96.8	95.5	95.8	53	54.1	54.3	54	53.8	53.7	53.8	54.1	54.3	52	54.2	39.4	38.7	40.4	36.4	35.9	36	36.2	35.4	35.3	39.6	39.6	39.7	35.3	37.8	35.2	35.3	35.7	35.9	35.6	35.9	36.1	35.5
Pika betacoronavirus OCu-NQ41/Qinghai/2022	98.8	98.8	98.8	98.8	98.8	98.8	98.8	98.8	98.8	99.7		98.4	98.4	96.9	95.8	95.9	53	54.2	54.3	54.1	53.9	53.7	53.8	54.1	54.4	51.9	54.2	39.4	38.8	40.5	36.4	35.9	36	36.3	35.5	35.4	39.7	39.7	39.7	35.4	37.8	35.3	35.3	35.7	35.9	35.7	35.9	36.1	35.6
Pika betacoronavirus OCu-NRSD01/Qinghai/2023	98.5	98.5	98.5	98.5	98.5	98.5	98.5	98.5	98.5	98.5	98.4		99.8	96.1	95.8	95.8	52.9	54.1	54.2	54	53.8	53.7	53.8	54.1	54.4	52	54.2	39.4	38.8	40.5	36.4	36	36	36.3	35.5	35.5	39.7	39.7	39.7	35.4	37.8	35.3	35.3	35.8	36	35.7	35.9	36.1	35.7
Pika betacoronavirus OCu-NRS029/Qinghai/2023	98.5	98.5	98.5	98.5	98.5	98.5	98.5	98.5	98.5	98.5	98.4	99.8		96.1	95.8	95.8	52.9	54	54.1	54	53.7	53.7	53.7	54.1	54.3	52	54.2	39.4	38.8	40.5	36.4	36	36	36.3	35.5	35.5	39.7	39.7	39.7	35.4	37.8	35.3	35.3	35.8	36	35.7	35.9	36.1	35.7
Pika betacoronavirus OCu-A08/Qinghai/2021	96.4	96.4	96.4	96.4	96.4	96.4	96.4	96.4	96.4	96.8	96.9	96.1	96.1		94.5	94.5	52.9	54.1	54.2	54.1	53.8	53.8	53.8	54.1	54.5	52.1	54.2	39.4	38.8	40.5	36.5	35.9	36	36.2	35.5	35.3	39.7	39.7	39.7	35.4	37.9	35.3	35.3	35.7	35.9	35.7	35.9	36	35.6
Pika coronavirus SC/C3-17.18/2021	95.7	95.8	95.8	95.8	95.8	95.7	95.6	95.7	95.8	95.5	95.8	95.8	95.8	94.5		100	53	54.3	54.4	54.2	53.9	53.9	53.9	54.2	54.6	52.2	54.3	39.4	38.9	40.6	36.4	35.7	36	36.1	35.5	35.2	39.7	39.7	39.7	35.3	37.7	35.3	35.2	35.8	36	35.7	35.9	36.1	35.5
Pika coronavirus SC/C6-241.18/2021	95.8	95.8	95.8	95.8	95.8	95.8	95.8	95.8	95.8	95.8	95.9	95.8	95.8	94.5	100		53.1	54.3	54.4	54.2	54	53.9	54	54.2	54.6	52.2	54.3	39.4	38.9	40.6	36.4	35.8	36	36.3	35.5	35.4	39.7	39.7	39.8	35.4	37.8	35.3	35.4	35.8	36	35.7	35.9	36.1	35.6
Betacoronavirus HKU24 R05005I	53	53	53	53	53	53	53	53	53	53	53	52.9	52.9	52.9	53	53.1		71.1	71	71.3	70.6	70.2	70.3	71.4	70.3	67.1	63.9	38.2	38.2	39.1	37.5	36.8	36.5	36.9	36.7	36.2	41	41	41	36.2	38.4	36.2	36.2	37.1	37.2	37.1	36.9	37.3	36.8
Bovine coronavirus DTA28-rectum/2021	54.1	54.1	54.1	54.1	54.1	54.1	54.1	54.1	54.1	54.1	54.2	54.1	54	54.1	54.3	54.3	71.1		97.4	97.2	95.2	91.6	86.9	85.2	75.7	70	67.5	39	38.6	40.1	38.5	37.5	37.5	37.7	37.4	37.3	42.5	42.5	42.5	37.3	39.8	37.2	37.2	37.9	38.2	37.8	37.8	38.1	37.9
Canine respiratory coronavirus BJ232	54.2	54.2	54.2	54.2	54.2	54.2	54.2	54.2	54.2	54.3	54.3	54.2	54.1	54.2	54.4	54.4	71	97.4		97	95.4	91.6	86.7	85.2	75.6	69.8	67.7	39.1	38.7	40.3	38.5	37.7	37.7	37.9	37.5	37.7	42.5	42.5	42.5	37.4	40	37.3	37.3	38	38.3	38	38	38.3	37.9
Dromedary camel coronavirus HKU23 368F	54	54.1	54.1	54.1	54.1	54	54	54	54.1	54	54.1	54	54	54.1	54.2	54.2	71.3	97.2	97		94.9	91.5	86.8	85	75.7	69.9	67.5	39.1	38.7	40.2	38.5	37.6	37.5	37.8	37.4	37.3	42.4	42.4	42.4	37.2	39.8	37.2	37.3	38	38.1	37.9	37.9	38.2	38
Human coronavirus OC43 ATCC VR-759	53.8	53.8	53.8	53.8	53.8	53.8	53.8	53.8	53.8	53.8	53.9	53.8	53.7	53.8	53.9	54	70.6	95.2	95.4	94.9		92.3	86.3	84.8	75	69.5	68.1	38.8	38.4	39.9	38.4	37.5	37.5	37.8	37.3	37.4	42.4	42.4	42.4	37.3	39.8	37.2	37.2	37.9	38.2	37.8	37.8	38.1	37.9
Porcine hemagglutinating encephalomyelitis virus VW572	53.8	53.8	53.8	53.8	53.8	53.8	53.8	53.8	53.8	53.7	53.7	53.7	53.7	53.8	53.9	53.9	70.2	91.6	91.6	91.5	92.3		85	82.4	74.3	68.9	68.3	39	38.7	40	38.6	37.6	37.5	37.8	37.4	37.4	42.5	42.5	42.5	37.2	40	37.3	37.3	37.9	38.3	38	38	38.1	38
Equine coronavirus ECoV 2020/7881	53.8	53.8	53.8	53.8	53.8	53.8	53.8	53.8	53.8	53.8	53.8	53.8	53.7	53.8	53.9	54	70.3	86.9	86.7	86.8	86.3	85		84	75.3	69.8	67.7	38.7	38.5	40.1	38.4	37.5	37.5	37.7	37.3	37.1	42.4	42.4	42.3	37	39.6	37.1	37.1	37.8	38.2	38	37.8	37.9	37.6
Rabbit coronavirus HKU14 8	54.2	54.2	54.2	54.2	54.2	54.2	54.2	54.2	54.2	54.1	54.1	54.1	54.1	54.1	54.2	54.2	71.4	85.2	85.2	85	84.8	82.4	84		76.5	70.6	68	39.1	38.6	39.9	38.3	37.5	37.3	37.7	37.1	36.9	42.3	42.3	42.3	37.2	39.5	36.9	36.9	38	37.7	37.7	37.4	37.9	37.4
Rodent coronavirus RtMm-CoV-1/IM2014	54.5	54.5	54.4	54.4	54.5	54.5	54.5	54.4	54.4	54.3	54.4	54.4	54.3	54.5	54.6	54.6	70.3	75.7	75.6	75.7	75	74.3	75.3	76.5		69.6	66.6	39.3	38.9	40.3	38.2	37.3	37.2	37.6	36.9	36.9	42.2	42.2	42.2	36.8	39.5	37.1	37	37.8	37.9	37.9	37.6	37.9	37.4
Murine hepatitis virus A59	52	52	52	52	52	52	52	52	52	52	51.9	52	52	52.1	52.2	52.2	67.1	70	69.8	69.9	69.5	68.9	69.8	70.6	69.6		67.1	38.2	38	38.9	37.6	36.6	36.6	37	36.3	36	40.9	40.9	40.8	36	38	36.1	36.2	37.1	37.2	37	36.6	36.7	36.5
Human coronavirus HKU1	54.2	54.2	54.2	54.2	54.2	54.2	54.2	54.2	54.2	54.2	54.2	54.2	54.2	54.2	54.3	54.3	63.9	67.5	67.7	67.5	68.1	68.3	67.7	68	66.6	67.1		39.8	39.1	41.2	38.5	38.2	38.4	38.8	37.7	38.1	43.1	43.1	43.2	37.6	41.3	38.2	38.1	38.9	38.9	38.7	38.4	39.3	39.1
Middle East respiratory syndrome-related coronavirus EMC/2012	39.4	39.4	39.4	39.4	39.4	39.5	39.4	39.4	39.4	39.4	39.4	39.4	39.4	39.4	39.4	39.4	38.2	39	39.1	39.1	38.8	39	38.7	39.1	39.3	38.2	39.8		68.8	68	38.6	39.2	39.5	39.7	39.5	38.1	35.3	35.3	35.3	35.3	38.1	36.7	36.7	37	36.7	36.8	36.6	37.1	37.4
Pipistrellus bat coronavirus HKU5	38.8	38.8	38.8	38.8	38.8	38.8	38.8	38.7	38.7	38.7	38.8	38.8	38.8	38.8	38.9	38.9	38.2	38.6	38.7	38.7	38.4	38.7	38.5	38.6	38.9	38	39.1	68.8		71.3	38.2	38.7	38.9	39.1	38.9	37.4	34.8	34.8	34.8	35.3	37.7	36.2	36.2	37.1	36.8	37	36.4	36.9	37.1
Tylonycteris bat coronavirus HKU4	40.5	40.5	40.5	40.5	40.5	40.5	40.5	40.5	40.5	40.4	40.5	40.5	40.5	40.5	40.6	40.6	39.1	40.1	40.3	40.2	39.9	40	40.1	39.9	40.3	38.9	41.2	68	71.3		39.2	39.8	40.2	40.4	39.7	38.9	36.5	36.5	36.6	36.4	39.4	37.1	37.1	37.8	37.8	37.9	37.4	37.6	38.5
Bat Hp-betacoronavirus/Zhejiang2013	36.4	36.4	36.3	36.4	36.4	36.4	36.4	36.3	36.4	36.4	36.4	36.4	36.4	36.5	36.4	36.4	37.5	38.5	38.5	38.5	38.4	38.6	38.4	38.3	38.2	37.6	38.5	38.6	38.2	39.2		51.3	51.5	51.6	51.2	43.5	34.4	34.4	34.4	34.8	36.8	35.2	35.1	36.2	36	35.8	35.8	36.4	35.8
Betacoronavirus sp. RsYN04 bat/Yunnan/RsYN04/2020	35.9	35.9	35.9	35.9	35.9	35.9	35.9	35.9	35.9	35.9	35.9	36	36	35.9	35.7	35.8	36.8	37.5	37.7	37.6	37.5	37.6	37.5	37.5	37.3	36.6	38.2	39.2	38.7	39.8	51.3		75.7	76.8	73.5	46	35.1	35.1	35.1	35.7	37.5	35.8	35.7	35.9	36.3	36.5	36.1	36.4	36.2
Pangolin coronavirus GX-P2V	36	36	36	36	36	36	36	36	36	36	36	36	36	36	36	36	36.5	37.5	37.7	37.5	37.5	37.5	37.5	37.3	37.2	36.6	38.4	39.5	38.9	40.2	51.5	75.7		85.3	78.4	46.6	34.8	34.8	34.8	35.7	37.5	35.9	35.9	36.3	36.1	36.3	35.8	36.8	36.2
Severe acute respiratory syndrome coronavirus 2 Wuhan-Hu-1	36.3	36.2	36.2	36.2	36.2	36.2	36.2	36.2	36.2	36.2	36.3	36.3	36.3	36.2	36.1	36.3	36.9	37.7	37.9	37.8	37.8	37.8	37.7	37.7	37.6	37	38.8	39.7	39.1	40.4	51.6	76.8	85.3		79	46.4	35.3	35.3	35.3	35.8	37.8	36.3	36.1	36.3	36.5	36.6	36.3	36.7	36.5
SARS coronavirus BJ01	35.5	35.4	35.4	35.4	35.4	35.4	35.4	35.4	35.4	35.4	35.5	35.5	35.5	35.5	35.5	35.5	36.7	37.4	37.5	37.4	37.3	37.4	37.3	37.1	36.9	36.3	37.7	39.5	38.9	39.7	51.2	73.5	78.4	79		46	34.6	34.6	34.6	35.4	36.9	35.9	35.8	36.1	35.9	36	35.6	36.3	36.1
Rousettus bat coronavirus HKU9	35.4	35.4	35.4	35.4	35.4	35.4	35.4	35.3	35.4	35.3	35.4	35.5	35.5	35.3	35.2	35.4	36.2	37.3	37.7	37.3	37.4	37.4	37.1	36.9	36.9	36	38.1	38.1	37.4	38.9	43.5	46	46.6	46.4	46		34.5	34.5	34.5	34.5	36.9	35.4	35.4	35.8	36.4	35.9	35.6	35.6	35.8
Pika alphacoronavirus OCu-NQ37/Qinghai/2022	39.6	39.6	39.6	39.6	39.6	39.7	39.6	39.7	39.6	39.6	39.7	39.7	39.7	39.7	39.7	39.7	41	42.5	42.5	42.4	42.4	42.5	42.4	42.3	42.2	40.9	43.1	35.3	34.8	36.5	34.4	35.1	34.8	35.3	34.6	34.5		100	97.8	50.5	44.6	43.4	43.4	43.3	42.9	42.5	42.5	42.7	42.9
Pika alphacoronavirus OCu-NQ39/Qinghai/2022	39.6	39.6	39.6	39.6	39.6	39.7	39.6	39.7	39.6	39.6	39.7	39.7	39.7	39.7	39.7	39.7	41	42.5	42.5	42.4	42.4	42.5	42.4	42.3	42.2	40.9	43.1	35.3	34.8	36.5	34.4	35.1	34.8	35.3	34.6	34.5	100		97.8	50.5	44.6	43.4	43.4	43.3	42.9	42.5	42.5	42.7	42.9
Plateatu pika coronavirus P83	39.7	39.7	39.7	39.7	39.7	39.7	39.7	39.7	39.7	39.7	39.7	39.7	39.7	39.7	39.7	39.8	41	42.5	42.5	42.4	42.4	42.5	42.3	42.3	42.2	40.8	43.2	35.3	34.8	36.6	34.4	35.1	34.8	35.3	34.6	34.5	97.8	97.8		50.6	44.7	43.4	43.4	43.3	42.9	42.5	42.5	42.8	42.9
Lucheng Rn rat coronavirus Lucheng-19	35.3	35.3	35.3	35.3	35.3	35.3	35.3	35.3	35.3	35.3	35.4	35.4	35.4	35.4	35.3	35.4	36.2	37.3	37.4	37.2	37.3	37.2	37	37.2	36.8	36	37.6	35.3	35.3	36.4	34.8	35.7	35.7	35.8	35.4	34.5	50.5	50.5	50.6		48.4	48.1	48.1	47.6	47.3	47.1	47	47	46.9
Human Coronavirus NL63	37.8	37.8	37.8	37.8	37.8	37.8	37.8	37.8	37.8	37.8	37.8	37.8	37.8	37.9	37.7	37.8	38.4	39.8	40	39.8	39.8	40	39.6	39.5	39.5	38	41.3	38.1	37.7	39.4	36.8	37.5	37.5	37.8	36.9	36.9	44.6	44.6	44.7	48.4		56.1	56	57.9	57.8	58.1	57	58	61.8
Bat coronavirus HKU2 HK/46/2006	35.3	35.3	35.3	35.3	35.3	35.3	35.2	35.2	35.2	35.2	35.3	35.3	35.3	35.3	35.3	35.3	36.2	37.2	37.3	37.2	37.2	37.3	37.1	36.9	37.1	36.1	38.2	36.7	36.2	37.1	35.2	35.8	35.9	36.3	35.9	35.4	43.4	43.4	43.4	48.1	56.1		95	58	54.5	53.9	53.5	54.2	54.2
Swine acute diarrhea syndrome coronavirus CN/GDWT/2017	35.3	35.3	35.3	35.3	35.3	35.3	35.3	35.3	35.3	35.3	35.3	35.3	35.3	35.3	35.2	35.4	36.2	37.2	37.3	37.3	37.2	37.3	37.1	36.9	37	36.2	38.1	36.7	36.2	37.1	35.1	35.7	35.9	36.1	35.8	35.4	43.4	43.4	43.4	48.1	56	95		58.1	54.3	53.7	53.3	54	54.2
BtMr-AlphaCoV/SAX2011	35.7	35.7	35.7	35.7	35.7	35.7	35.7	35.7	35.7	35.7	35.7	35.8	35.8	35.7	35.8	35.8	37.1	37.9	38	38	37.9	37.9	37.8	38	37.8	37.1	38.9	37	37.1	37.8	36.2	35.9	36.3	36.3	36.1	35.8	43.3	43.3	43.3	47.6	57.9	58	58.1		56.9	56.6	56.8	56.1	55.7
Bat coronavirus CDPHE15/USA/2006	35.9	35.9	35.9	35.9	35.9	35.9	35.9	35.9	35.9	35.9	35.9	36	36	35.9	36	36	37.2	38.2	38.3	38.1	38.2	38.3	38.2	37.7	37.9	37.2	38.9	36.7	36.8	37.8	36	36.3	36.1	36.5	35.9	36.4	42.9	42.9	42.9	47.3	57.8	54.5	54.3	56.9		63.1	58.4	56.6	56.3
Porcine epidemic diarrhea virus CV777	35.7	35.7	35.7	35.7	35.7	35.7	35.7	35.7	35.6	35.6	35.7	35.7	35.7	35.7	35.7	35.7	37.1	37.8	38	37.9	37.8	38	38	37.7	37.9	37	38.7	36.8	37	37.9	35.8	36.5	36.3	36.6	36	35.9	42.5	42.5	42.5	47.1	58.1	53.9	53.7	56.6	63.1		58.7	57.4	56.2
BtNv-AlphaCoV/SC2013	35.9	35.9	35.8	35.8	35.9	35.9	35.8	35.8	35.8	35.9	35.9	35.9	35.9	35.9	35.9	35.9	36.9	37.8	38	37.9	37.8	38	37.8	37.4	37.6	36.6	38.4	36.6	36.4	37.4	35.8	36.1	35.8	36.3	35.6	35.6	42.5	42.5	42.5	47	57	53.5	53.3	56.8	58.4	58.7		56.6	55
Bat coronavirus 1B AFCD307	36.2	36.2	36.2	36.2	36.2	36.2	36.2	36.2	36.2	36.1	36.1	36.1	36.1	36	36.1	36.1	37.3	38.1	38.3	38.2	38.1	38.1	37.9	37.9	37.9	36.7	39.3	37.1	36.9	37.6	36.4	36.4	36.8	36.7	36.3	35.6	42.7	42.7	42.8	47	58	54.2	54	56.1	56.6	57.4	56.6		57
Human coronavirus 229E	35.6	35.6	35.6	35.6	35.6	35.6	35.6	35.6	35.6	35.5	35.6	35.7	35.7	35.6	35.5	35.6	36.8	37.9	37.9	38	37.9	38	37.6	37.4	37.4	36.5	39.1	37.4	37.1	38.5	35.8	36.2	36.2	36.5	36.1	35.8	42.9	42.9	42.9	46.9	61.8	54.2	54.2	55.7	56.3	56.2	55	57
Rousettus bat coronavirus HKU10 183A	35.7	35.7	35.7	35.7	35.7	35.7	35.7	35.7	35.7	35.7	35.7	35.8	35.8	35.7	35.5	35.7	37.1	38.3	38.3	38.3	38.3	38.4	38.3	37.8	37.8	36.8	39.1	36.9	36.5	37.9	36	36.5	36.7	36.9	36.3	35.7	43.2	43.2	43.3	47.5	58.8	54.5	54.3	57.5	58.4	58.7	57.9	59.4	59.2
Bat alphacoronavirus AMA L F	34	34	34	34	34	34	34	34	34	34	33.9	34	34	34	34	34	35.4	36.3	36.4	36.4	36.3	36.3	36.3	36.3	36.1	35.4	36.6	34.9	34.8	35.6	34.7	34.8	34.6	34.8	34.7	34.6	40.9	40.9	40.9	45.3	53.4	50.9	50.8	53.6	53.7	53.3	53.9	51.7	51.9
Mink coronavirus WD1127	35	35	35	35	35	35	35	35	35	34.9	35	35	35	35	35	35	35.8	37.1	37.2	37.1	37.1	37.1	37	36.9	37	35.8	37.8	35.6	35.7	36.6	35.3	35.1	35.4	35.5	35	35.1	41.6	41.6	41.6	46.3	52.6	49.9	49.7	51	51.5	51	50.7	50.8	50.9
Wencheng Sm shrew coronavirus Ruian-133	39	39	38.9	38.9	39	39	38.9	38.9	38.9	38.9	38.9	38.8	38.8	39	39	39	39.3	40.9	41	40.8	40.9	40.9	40.4	40.4	40.6	38.8	42.4	35.6	35.1	36.8	34	35.2	35.4	35.6	34.8	35	43.7	43.7	43.7	39.1	42.9	41.5	41.5	40.5	40.7	40.3	40.6	40.6	42
Common shrew coronavirus Tibet-2014	36	36	35.9	35.9	36	36	35.9	35.9	35.9	36	36	36	36	36.1	36	36	35.9	36.6	36.7	36.6	36.4	36.5	36.4	36.3	36.6	35.7	37.5	37	36.6	37.7	34.5	35.5	35.7	35.9	35.4	34.9	38.3	38.3	38.3	38.5	41.8	39.8	39.7	39.8	40	39.7	40	39.7	40.7
Transmissible gastroenteritis virus	33.1	33.1	33	33.1	33.1	33.1	33.1	33	33	33	33.1	33.1	33.1	33.1	33.1	33.1	33.5	34.7	34.9	34.7	34.9	34.8	34.4	34.5	34.3	33.5	35.7	34.5	34.1	35.1	40.6	42	43	43	42.6	38.6	36.9	36.9	37	37.8	41.4	39.2	39.2	40.5	40.2	40.6	40	40.5	40.4
#The identities (%) among the CoVs discovered in this study are shown in bold.
[truncated: 6 more columns]

## Sheet: Table S6
Table S6. Pairwise distances calculated using multiple alignments of amino acid sequences of the 3CLpro, RdRp, and HELI proteins of the newly identified CoVs and representative viruses from the genera Alphacoronavirus and Betacoronavirus.
Genus	Subgenus	Virus	Pika alphacoronavirus				Pika betacoronavirus
			3CLpro	RdRp	HELI		3CLpro	RdRp	HELI
Alphacoronavirus
	Unclassified	Pika alphacoronavirus#	0	0	0		0.795-0.797	0.426-0.429	0.405042
		Plateatu pika coronavirus P83	0.0132036	0.004329	0.00167504		0.797-0.798	0.426-0.429	0.405042
	Luchacovirus	Lucheng Rn rat coronavirus Lucheng-19	0.395673	0.0660173	0.0636516		0.782-0.785	0.435-0.438	0.4
	Nyctacovirus	BtNv-AlphaCoV/SC2013	0.649351	0.244035	0.283082		0.774-0.776	0.406-0.408	0.405042
	Rhinacovirus	Bat coronavirus HKU2 HK/46/2006	0.650794	0.240781	0.274707		0.783-0.786	0.425-0.428	0.415126
		Swine acute diarrhea syndrome coronavirus CN/GDWT/2017	0.650072	0.24295	0.273032		0.784-0.787	0.424-0.427	0.415126
	Myotacovirus	BtMr-AlphaCoV/SAX2011	0.660472	0.238612	0.274707		0.779-0.782	0.423-0.425	0.428571
	Decacovirus	Rousettus bat coronavirus HKU10 183A	0.660229	0.244035	0.274707		0.785-0.787	0.418-0.420	0.423529
	Duvinacovirus	Human coronavirus 229E	0.663517	0.264642	0.269682		0.784-0.786	0.422-0.425	0.416807
	Pedacovirus	Porcine epidemic diarrhea virus CV777	0.664756	0.260304	0.289782		0.792-0.794	0.418-0.420	0.406723
	Minunacovirus	Bat coronavirus 1B AFCD307	0.669534	0.232104	0.281407		0.763-0.767	0.433-0.435	0.413445
	Setracovirus	Human coronavirus NL63	0.670259	0.260304	0.274707		0.786-0.789	0.430-0.432	0.420168
	Amalacovirus	Bat alphacoronavirus AMA L F	0.671728	0.25	0.278057		0.797-0.800	0.427-0.429	0.416807
	Colacovirus	Bat coronavirus CDPHE15/USA/2006	0.676681	0.258134	0.301508		0.777-0.781	0.417-0.419	0.410084
	Tegacovirus	Transmissible gastroenteritis virus	0.688693	0.246753	0.283082		0.792-0.796	0.426-0.427	0.39196
	Minacovirus	Mink coronavirus WD1127	0.691003	0.224026	0.274707		0.794-0.797	0.418-0.420	0.421849
	Soracovirus	Common shrew coronavirus Tibet-2014	0.765751	0.349345	0.368067		0.798-0.799	0.430-0.432	0.406408
	Sunacovirus	Wencheng Sm shrew coronavirus Ruian-133	0.720621	0.326111	0.32437		0.801-0.803	0.419-0.421	0.414141
Betacoronavirus
	Unclassified	Pika betacoronavirus	0.795-0.797	0.426-0.429	0.405-0.407		0.000-0.025	0.000-0.008	0.000-0.002
		Pika coronavirus SC/C3-17.18/2021	0.798091	0.427015	0.405042		0.041-0.046	0.008-0.012	0
	Embecovirus	Betacoronavirus HKU24 R05005I	0.809005	0.427639	0.4		0.567-0.571	0.213-0.215	0.106845
		Bovine coronavirus DTA28-rectum/2021	0.792952	0.436344	0.403361		0.572-0.574	0.206-0.207	0.117745
		Porcine hemagglutinating encephalomyelitis virus VW572	0.792952	0.436344	0.405042		0.573-0.577	0.206-0.207	0.119403
		Human coronavirus OC43 ATCC VR-759	0.793686	0.437432	0.405042		0.572-0.575	0.210-0.211	0.121061
		Dromedary camel coronavirus HKU23 368F	0.792952	0.436344	0.403361		0.569-0.573	0.206-0.207	0.121061
		Canine respiratory coronavirus BJ232	0.792217	0.436344	0.406723		0.570-0.573	0.206-0.207	0.121061
		Equine coronavirus ECoV 2020/7881	0.794551	0.435256	0.406723		0.568-0.572	0.208-0.209	0.108514
		Rabbit coronavirus HKU14 8	0.801901	0.436344	0.406723		0.558-0.564	0.206-0.208	0.103506
		Rodent coronavirus RtMm-CoV-1/IM2014	0.80131	0.429815	0.401681		0.571-0.574	0.211-0.215	0.111853
		Murine hepatitis virus A59	0.808588	0.436344	0.413445		0.571-0.577	0.213-0.215	0.126878
		Human coronavirus HKU1	0.803779	0.439608	0.415126		0.586-0.589	0.228-0.230	0.162521
	Merbecovirus	Middle East respiratory syndrome-related coronavirus HCoV-EMC/2012	0.814992	0.409978	0.372483		0.731-0.735	0.321-0.322	0.333333
		Pipistrellus bat coronavirus HKU5	0.809917	0.409978	0.362416		0.746-0.748	0.326-0.327	0.341709
		Tylonycteris bat coronavirus HKU4	0.81383	0.403034	0.365772		0.743-0.746	0.318-0.319	0.326633
	Sarbecovirus	Betacoronavirus sp. RsYN04 bat/Yunnan/RsYN04/2020	0.783471	0.414951	0.401007		0.730-0.733	0.352-0.353	0.320534
		Severe acute respiratory syndrome coronavirus 2 Wuhan-Hu-1	0.789517	0.411701	0.401007		0.725-0.727	0.349-0.350	0.320534
		SARS coronavirus BJ01	0.783626	0.411701	0.401007		0.722-0.725	0.352-0.353	0.318865
		Pangolin coronavirus GX-P2V	0.783003	0.411701	0.400673		0.726-0.729	0.348-0.349	0.319933
	Nobecovirus	Rousettus bat coronavirus HKU9	0.804089	0.428416	0.372483		0.750-0.752	0.347-0.348	0.315526
	Hibecovirus	Bat Hp-betacoronavirus/Zhejiang2013	0.7991	0.420824	0.38255		0.727-0.730	0.345-0.346	0.328881
#The CoVs discovered in this study are shown in bold.
